# Supplementary material for: A retrotransposon-derived DNA zip code internalizes myeloma cells through Clathrin-Rab5a-mediated endocytosis
Source: Front Oncol. 2024 Feb 23;14:1288724. doi: 10.3389/fonc.2024.1288724 (PMC10920344; doi:10.3389/fonc.2024.1288724)
Supplement: Supplementary file 12 [file DataSheet_1.zip]

Archive with 28 entries (24 files):
- Raw data/Fig 1A, MM1S Dose titration/
- Raw data/Fig 1A, MM1S Dose titration/20220511 MM1S Dose titration MMZC Cy5 4 hrs.pdf
- Raw data/Fig 1A, zip cell viability.xlsx
- Raw data/Fig 1C, MM1S Timepoints/
- Raw data/Fig 1C, MM1S Timepoints/12hr NT Cells+MMZC Cy5.pdf
- Raw data/Fig 1C, MM1S Timepoints/12hr Trypsin Cells+MMZC Cy5.pdf
- Raw data/Fig 1C, MM1S Timepoints/24hr NT Cells+MMZC Cy5.pdf
- Raw data/Fig 1C, MM1S Timepoints/24hr Trypsin Cells+MMZC Cy5.pdf
- Raw data/Fig 1C, MM1S Timepoints/2hr NT Cells+MMZC Cy5.pdf
- Raw data/Fig 1C, MM1S Timepoints/2hr Trypsin Cells+MMZC Cy5.pdf
- Raw data/Fig 1C, MM1S Timepoints/4hr NT Cells+MMZC Cy5.pdf
- Raw data/Fig 1C, MM1S Timepoints/4hr Trypsin Cells+MMZC Cy5.pdf
- Raw data/Fig 1C, MM1S Timepoints/8hr NT Cells+MMZC Cy5.pdf
- Raw data/Fig 1C, MM1S Timepoints/8hr Trypsin Cells+MMZC Cy5.pdf
- Raw data/Fig 2A, MM1R with different ZCs/
- Raw data/Fig 2A, MM1R with different ZCs/MM1R different ZC 1mg per mL.pdf
- Raw data/Fig 2B, SKO-007 with different ZCs/
- Raw data/Fig 2B, SKO-007 with different ZCs/SKO-007 different ZC 1mg per mL.pdf
- Raw data/Fig 3E.xlsx
- Raw data/Fig 6D.xlsx
- Raw data/Fig 7B' E' Densitometry 2.xlsx
- Raw data/Fig 8 B, D.xlsx
- Raw data/FIGURE 5E -overlap DNA- Protein.xlsx
- Raw data/FIGURE 8I-Pearson correlation of colocalization.xlsx
- Raw data/Suppl. Fig 1B.xlsx
- Raw data/Suppl. Fig 1E.xlsx
- Raw data/Suppl. Fig 2A.xlsx
- Raw data/Suppl. Fig 2B.xlsx
