# Supplementary material for: A retrotransposon-derived DNA zip code internalizes myeloma cells through Clathrin-Rab5a-mediated endocytosis
Source: Front Oncol. 2024 Feb 23;14:1288724. doi: 10.3389/fonc.2024.1288724 (PMC10920344; doi:10.3389/fonc.2024.1288724)
Supplement: Supplementary file 12 [file DataSheet_1.zip › Raw data/Fig 1A, zip cell viability.xlsx]

## Sheet: Sheet1
560/590 fluro			1382.92	1319.76	1464.56	1389.08	72.5946			2131.49	2093.57	2172.29	2132.45	39.3683
			1394.67	1483.77	1697.49	1525.31	155.623			2099.15	2122.32	2122.36	2114.61	13.3905
