# Supplementary material for: A retrotransposon-derived DNA zip code internalizes myeloma cells through Clathrin-Rab5a-mediated endocytosis
Source: Front Oncol. 2024 Feb 23;14:1288724. doi: 10.3389/fonc.2024.1288724 (PMC10920344; doi:10.3389/fonc.2024.1288724)
Supplement: Supplementary file 12 [file DataSheet_1.zip › Raw data/Fig 3E.xlsx]

## Sheet: Sheet2
	Each value under the mean intensity corresponds to the Average intensity of Zip signal derived from from 5 random cells
	Rep	Mean intensiy
	1	49.209			1	78.7344		1	47.2406		1	43.7413		1	39.3672
	2	52.91			2	63.492		2	112.667		2	35.2733		2	86.6666
	3	84.183			3	48.1621		3	117.794		3	82.3123		3	58.8972		53.9496	11.8203	36.1537	7.5252
	4	50.809			4	65.0355		4	107.699		4	36.1308		4	46.8256		15.6524	7.65533	9.2042	2.77991
	5	48.913			5	50.8695		5	175.461		5	28.2608		5	58.4869
	6	46.853			6	78.713		6	179.466		6	43.7295		6	44.8664
	7	50.213			7	44.1874		7	309.046		7	24.5486		7	73.5825		147.232	34.633	95.531	22.8141
	8	51.307			8	61.5684		8	193.94		8	34.2047		8	38.7881		72.1109	28.0842	45.7904	13.9514
	9	59.838			9	15.3149		9	94.0897		9	58.5083		9	47.0448
	10	59.548			10	76.2214		10	134.912		10	42.3452		10	44.9706
	Averag	55.3783			Averag	58.2299		Averag	147.232		Averag	42.9055		Averag	53.9496
	SD	11.0038			SD	19.5598		SD	72.1109		SD	16.7641		SD	15.6524
	1	20.4953			1	15.9864		1	10.1673		1	11.8417		1	8.47277
	2	20.0717			2	15.6559		2	11.194		2	11.597		2	8.61075
	3	18.5317			3	23.3499		3	23.8169		3	17.2962		3	11.9084
	4	16.301			4	10.7587		4	11.8776		4	7.96938		4	5.16416
	5	19.482			5	17.5338		5	37.873		5	12.988		5	12.6243
	6	27.5387			6	9.69872		6	24.0528		6	25.7028		6	6.01321
	7	15.6163			7	20.6136		7	63.2012		7	15.2693		7	15.0479
	8	13.874			8	19.1461		8	52.6518		8	14.1823		8	10.5304
	9	20.5677			9	14.8087		9	15.9934		9	10.9694		9	7.99671
	10	18.22			10	61.2192		10	95.502		10	11.3369		10	31.834
	Averag	19.0698			Averag	20.8771		Averag	34.633		Averag	13.9153		Averag	11.8203
	SD	3.72338			SD	14.7693		SD	28.0842		SD	4.87048		SD	7.65533
	1	58.451			1	74.8173		1	55.6641		1	41.5652		1	46.3867
	2	44.107			2	63.5141		2	48.7153		2	35.2856		2	37.4733
	3	44.714			3	75.1195		3	102.163		3	41.7331		3	51.0813
	4	54.865			4	48.2812		4	68.849		4	26.8229		4	29.9343
	5	43.237			5	75.8844		5	90.2511		5	42.158		5	30.0837
	6	29.906			6	34.2421		6	98.6172		6	74.5789		6	24.6543
	7	49.217			7	86.6219		7	167.03		7	48.1233		7	39.7691
	8	33.5211			8	77.9082		8	176.574		8	54.3935		8	35.3149
	9	39.609			9	38.0246		9	44.8691		9	21.1248		9	22.4345
	10	25.228			10	54.2736		10	102.577		10	30.152		10	34.1924
	11	31.192			11	69.2026		11	95.531		11	38.4459		11	46.3657
	Averag	41.277			Averag	63.4445		Averag	45.7904		Averag	41.3076		Averag	36.1537
	SD	10.5726			SD	17.3578		SD			SD	14.5317		SD	9.2042
	1	14.4556			1	5.44186		1	3.52632		1	14.1344		1	2.9386
	2	15.0234			2	7.64306		2	5.16671		2	15.3573		2	3.97439
	3	11.0462			3	10.6044		3	13.1494		3	5.89131		3	6.5747
	4	10.9338			4	12.2459		4	16.6176		4	6.80325		4	7.22506
	5	9.5616			5	12.2388		5	24.9672		5	6.79936		5	8.32242
	6	10.5342			6	15.1692		6	37.6197		6	8.42736		6	9.40493
	7	11.0898			7	16.6309		7	43.3068		7	10.3505		7	10.3111
	8	11.9996			8	10.5596		8	31.151		8	5.86647		8	6.23019
	9	10.0192			9	12.023		9	16.3513		9	6.67947		9	8.17567
	10	11.084			10	19.5078		10	36.2846		10	10.8377		10	12.0949
	Averag	11.5747			Averag	12.2065		Averag	22.8141		Averag	9.1147		Averag	7.5252
	SD	1.79798			SD	4.13069		SD	13.9514		SD	3.44335		SD	2.77991
