# Supplementary material for: A retrotransposon-derived DNA zip code internalizes myeloma cells through Clathrin-Rab5a-mediated endocytosis
Source: Front Oncol. 2024 Feb 23;14:1288724. doi: 10.3389/fonc.2024.1288724 (PMC10920344; doi:10.3389/fonc.2024.1288724)
Supplement: Supplementary file 12 [file DataSheet_1.zip › Raw data/Fig 6D.xlsx]

## Sheet: Sheet3
1	7537
2	10088		Intensity signal corresponds to two adjacent ZIP signals
3	7721
4	5169
5	8097
6	6368
7	4453
8	11944		Intensity signal corresponds to two adjacent ZIP signals
9	10091
10	12376		Intensity signal corresponds to two adjacent ZIP signals
11	8530
12	4721
13	13432		Intensity signal corresponds to two adjacent ZIP signals
14	7308
15	8007
16	19134		Intensity signal corresponds to three adjacent ZIP signals
17	11200		Intensity signal corresponds to two adjacent ZIP signals
18	11418		Intensity signal corresponds to two adjacent ZIP signals
19	7014
20	10633
21	6596
22	8403
23	7664			Control SiRNA	RAB5a SiRNA	Clathrin SiRNA	Syntaxin 6 SiRNA
24	6323			8930.44	2971.64	2365.26	2997.28
25	10208			3046.69	910.342	893	1469.19
26	7378
27	15840		Intensity signal corresponds to two adjacent ZIP signals
28	7221
29	9530
30	5321
31	8247
32	7460
33	12144		Intensity signal corresponds to two adjacent ZIP signals
34	9133
35	8737
36	5150
37	8206
38	11885		Intensity signal corresponds to two adjacent ZIP signals
39	7600
	8930.44
	3046.69
RAB5a SI
1	2708		Each value corresponds to average intensity of two signals
2	2131
3	3361
4	2746
5	2405
6	2320
7	2728
8	4268
9	2320
10	4512
11	2951
12	2371
13	2952
14	3314
15	3677
16	2826
17	2967
18	3079
19	5871
20	1802
21	3229
22	3111
23	1817
24	1780
25	3045
	2971.64
	910.342
Clathrin Si
1	2352.56		Each value corresponds to average intensity of two signals
2	4106.97
3	1755.44													0
4	1281.44
5	1541.01
6	2816.3
7	2415.14
8	2889.14
9	3819.7
10	3521.14
11	2851.18
12	2697.29
13	2442.84
14	3121.01
15	2232.52
16	2520.82
17	2363.84
18	1209.62
19	1926.78
20	942.87
21	862.844
22	2500
23	1000
24	3500
25	2461.2
	2365.27
	893.122
Syntaxin 6 Si
1	2802		Each value corresponds to average intensity of two signals
2	5104
3	2369
4	2957
5	2505
6	2659
7	1809
8	3270
9	3596
10	2806
11	2891
12	3132
13	2595
14	5312
15	8457
16	2471
17	2765
18	2445
19	2954
20	1661
21	2994
22	1932
23	2805
24	1078
25	1563
	2997.28
	1469.19
