# Supplementary material for: A retrotransposon-derived DNA zip code internalizes myeloma cells through Clathrin-Rab5a-mediated endocytosis
Source: Front Oncol. 2024 Feb 23;14:1288724. doi: 10.3389/fonc.2024.1288724 (PMC10920344; doi:10.3389/fonc.2024.1288724)
Supplement: Supplementary file 12 [file DataSheet_1.zip › Raw data/Fig 7B' E' Densitometry 2.xlsx]

## Sheet: Sheet1
											Con KD Input				20986	33530.8	24194.2	26237	5321.2
											Rab5a KD Input				23653	26137.8	30093.5	26628.1	2652.08
											MM-ZC IP In Con KD				62460	67599.6	27705.7	52588.4	17719.4
											MM-ZC IP in Rab5a KD				5990	37151.6	17579.9	20240.5	12860
											Con KD Input		2325.69	49909.7	71145.4	41126.9	35240.5
											Syntaxin-6 KD Input		2885.76	53150.3	68849.9	41628.7	34458.4
											MM-ZC IP In Con KD		5950.39	62971.6	61661.9	43528	32549.7
											MM-ZC IP in Syntaxin-6 KD		4330.07	59162.5	69875.8	44456.1	35160.6
										Con KD Input		3525.49	36522.9	41813.7	39168.3	3741.17
										Rab5a KD Input		3341.32	50742.4	49377.8	50060.1	964.938
										MM-ZC IP In Con KD		3705.83	68508.7	84267.7	76388.2	11143.3
										MM-ZC IP in Rab5a KD		1524.48	9785.97	11691.2	10738.6	1347.18
											Con KD Input		37024.6	70677.3	76666.9	61456.3	21369.4
											Clathrin KD Input		32062.7	68339.6	59495	53299.1	18915.5
											MM-ZC IP In Con KD		37432.2	47681.3	73789.4	52967.7	18746.2
											MM-ZC IP in Clathrin KD		30813.7	52804.8	74541.4	52719.9	21864
											Con KD Input		82293.5	72929.9	13776.7	77611.7	6621.09
											Clathrin KD Input		78081.4	63670.4	15792.6	70875.9	10190.2
											MM-ZC IP In Con KD		74351.6	62555.3	30337.2	68453.4	8341.19
											MM-ZC IP in Clathrin KD		43484.2	38222.3	3426.59	40853.3	3720.7
													Con KD Input		50252.3	69174.9	27710.9	49046	20758.3
													Syntaxin-6 KD Input		55053.7	69099.6	29367.4	51173.6	20148.3
													MM-ZC IP In Con KD		64772.6	51322.5	31459.6	49184.9	16759.1
													MM-ZC IP in Syntaxin-6 KD		54603.1	36271.5	34468.8	41781.1	11140.7
