# Supplementary material for: A retrotransposon-derived DNA zip code internalizes myeloma cells through Clathrin-Rab5a-mediated endocytosis
Source: Front Oncol. 2024 Feb 23;14:1288724. doi: 10.3389/fonc.2024.1288724 (PMC10920344; doi:10.3389/fonc.2024.1288724)
Supplement: Supplementary file 12 [file DataSheet_1.zip › Raw data/Fig 8 B, D.xlsx]

## Sheet: Sheet2
						1	20608.3	22891.2	25144.5	22881.3	2268.08
						2	26629.5	23693.1	37335.7	29219.4	7180.58
						3	11986.8	40003.5	51693.2	34561.2	20405
						4	97425.7	174940	82505.2	118290	49624.2
												6869.44
						1	14826.8	23151.7	28449.3	22142.6	6867.07	8876.51
						2	15118.2	20471	24286.6	19958.6	4605.62	3995.59
						3	14342.2	20537.5	28051.3	20977	6865.11	32475.2
						4	13410.5	16902.1	27406	19239.5	7284.63
