# Supplementary material for: A retrotransposon-derived DNA zip code internalizes myeloma cells through Clathrin-Rab5a-mediated endocytosis
Source: Front Oncol. 2024 Feb 23;14:1288724. doi: 10.3389/fonc.2024.1288724 (PMC10920344; doi:10.3389/fonc.2024.1288724)
Supplement: Supplementary file 12 [file DataSheet_1.zip › Raw data/FIGURE 8I-Pearson correlation of colocalization.xlsx]

## Sheet: R2 values
Proteins	CTRL -Clathrin-rab5	ZIP2-Clathrin-rab5	CTRL -SYNTHAXIN-rab5	ZIP2 -SYNTHAXIN-rab5
Pearson r2	0.2974	0.7404	0.7398	0.7169
	0.3123	0.7233	0.7799	0.6752
	0.3002	0.6886	0.7668	0.7169
	0.4241	0.7267	0.7462	0.646
