# Supplementary material for: A retrotransposon-derived DNA zip code internalizes myeloma cells through Clathrin-Rab5a-mediated endocytosis
Source: Front Oncol. 2024 Feb 23;14:1288724. doi: 10.3389/fonc.2024.1288724 (PMC10920344; doi:10.3389/fonc.2024.1288724)
Supplement: Supplementary file 12 [file DataSheet_1.zip › Raw data/Suppl. Fig 1B.xlsx]

## Sheet: Sheet2
	A	B	C0	C8	C0-C8	Con Fold	average	SD
HPRT	32.8119	35.5629
	32.7809	35.4197
	32.5909	35.5114
IFNg	37.6197	39.6874	4.80781	4.1245	0.683311	1.60582
	37.7467	39.6799	4.96577	4.26021	0.705559	1.63078	1.63555	0.0323838
	37.7964	39.977	5.20552	4.46562	0.739899	1.67006
				1	1.63555
				0	0.0323838
