# Supplementary material for: A retrotransposon-derived DNA zip code internalizes myeloma cells through Clathrin-Rab5a-mediated endocytosis
Source: Front Oncol. 2024 Feb 23;14:1288724. doi: 10.3389/fonc.2024.1288724 (PMC10920344; doi:10.3389/fonc.2024.1288724)
Supplement: Supplementary file 12 [file DataSheet_1.zip › Raw data/Suppl. Fig 1E.xlsx]

## Sheet: Cy5 Analysis
Plate	Experiment	Group	Filename	Sample	Workspace	Compensation Source	Plot Title	Fold expression	Count	Volume	Concentration	%Total	%Gated	Average	Standard DEV	Std Error
20231003 JK6L	20231003	JK6L treated for 2 hrs	1. NT cells.fcs	1. NT cells	NT	Cells only	NT	0ng/mL	24	200	0.12	0.082	0.097
20231004 JK6L	20231003	JK6L treated for 2 hrs	1. NT cells.fcs	1. NT cells	NT	Cells only	NT	0ng/mL	32	200	0.16	0.063	0.071
20231006 JK6L	20231006 JK6L	JK6L treated for 2 hrs	1. NT cells.fcs	1. NT cells	NT	Cells only	NT	0ng/mL	76	200	0.38	0.113	0.129	0.099	0.0290517	0.016773
20231003 JK6L	20231003	JK6L treated for 2 hrs	2. NT cells+12.5ng CTRL4 Cy5.fcs	2. NT cells+12.5ng CTRL4 Cy5	NT	CTRL4 Cy5	NT	125ng/mL	12762	200	63.81	41.192	48.632
20231004 JK6L	20231003	JK6L treated for 2 hrs	2. NT cells+12.5ng CTRL4 Cy5.fcs	2. NT cells+12.5ng CTRL4 Cy5	NT	CTRL4 Cy5	NT	125ng/mL	19924	200	99.62	39.077	44.751
20231006 JK6L	20231006 JK6L	JK6L treated for 2 hrs	2. NT cells+12.5ng CTRL4 Cy5.fcs	2. NT cells+12.5ng CTRL4 Cy5	NT	CTRL4 Cy5	NT	125ng/mL	16306	200	81.53	25.819	29.202	40.8617	10.2823	5.93651
20231003 JK6L	20231003	JK6L treated for 2 hrs	3. NT cells+12.5ng ZC2 Cy5.fcs	3. NT cells+12.5ng ZC2 Cy5	NT	ZC2 Cy5	NT	125ng/mL	24940	200	124.7	77.651	94.459
20231004 JK6L	20231003	JK6L treated for 2 hrs	3. NT cells+12.5ng ZC2 Cy5.fcs	3. NT cells+12.5ng ZC2 Cy5	NT	ZC2 Cy5	NT	125ng/mL	37899	200	189.495	77.815	90.068
20231006 JK6L	20231006 JK6L	JK6L treated for 2 hrs	3. NT cells+12.5ng ZC2 Cy5.fcs	3. NT cells+12.5ng ZC2 Cy5	NT	ZC2 Cy5	NT	125ng/mL	43159	200	215.795	71.324	82.391	88.9727	6.10811	3.52652
20231003 JK6L	20231003	JK6L treated for 2 hrs	2. NT cells+25ng CTRL4 Cy5.fcs	2. NT cells+25ng CTRL4 Cy5	NT	CTRL4 Cy5	NT	250ng/mL	15494	200	77.47	48	56.699
20231004 JK6L	20231003	JK6L treated for 2 hrs	2. NT cells+25ng CTRL4 Cy5.fcs	2. NT cells+25ng CTRL4 Cy5	NT	CTRL4 Cy5	NT	250ng/mL	27048	200	135.24	51.107	58.886
20231006 JK6L	20231006 JK6L	JK6L treated for 2 hrs	2. NT cells+25ng CTRL4 Cy5.fcs	2. NT cells+25ng CTRL4 Cy5	NT	CTRL4 Cy5	NT	250ng/mL	23261	200	116.305	38.404	44.477	53.354	7.76509	4.48318
20231003 JK6L	20231003	JK6L treated for 2 hrs	3. NT cells+25ng ZC2 Cy5.fcs	3. NT cells+25ng ZC2 Cy5	NT	ZC2 Cy5	NT	250ng/mL	26623	200	133.115	80.693	97.122
20231004 JK6L	20231003	JK6L treated for 2 hrs	3. NT cells+25ng ZC2 Cy5.fcs	3. NT cells+25ng ZC2 Cy5	NT	ZC2 Cy5	NT	250ng/mL	44124	200	220.62	81.333	94.21
20231006 JK6L	20231006 JK6L	JK6L treated for 2 hrs	3. NT cells+25ng ZC2 Cy5.fcs	3. NT cells+25ng ZC2 Cy5	NT	ZC2 Cy5	NT	250ng/mL	52409	200	262.045	76.945	88.551	93.2943	4.35825	2.51624
20231003 JK6L	20231003	JK6L treated for 2 hrs	2. NT cells+50ng CTRL4 Cy5.fcs	2. NT cells+50ng CTRL4 Cy5	NT	CTRL4 Cy5	NT	500ng/mL	20966	200	104.83	66.216	78.416
20231004 JK6L	20231003	JK6L treated for 2 hrs	2. NT cells+50ng CTRL4 Cy5.fcs	2. NT cells+50ng CTRL4 Cy5	NT	CTRL4 Cy5	NT	500ng/mL	33100	200	165.5	64.078	74.111
20231006 JK6L	20231006 JK6L	JK6L treated for 2 hrs	2. NT cells+50ng CTRL4 Cy5.fcs	2. NT cells+50ng CTRL4 Cy5	NT	CTRL4 Cy5	NT	500ng/mL	33913	200	169.565	54.496	62.51	71.679	8.22716	4.74995
20231003 JK6L	20231003	JK6L treated for 2 hrs	3. NT cells+50ng ZC2 Cy5.fcs	3. NT cells+50ng ZC2 Cy5	NT	ZC2 Cy5	NT	500ng/mL	24099	200	120.495	82.542	98.271
20231004 JK6L	20231003	JK6L treated for 2 hrs	3. NT cells+50ng ZC2 Cy5.fcs	3. NT cells+50ng ZC2 Cy5	NT	ZC2 Cy5	NT	500ng/mL	44726	200	223.63	84.527	97.07
20231006 JK6L	20231006 JK6L	JK6L treated for 2 hrs	3. NT cells+50ng ZC2 Cy5.fcs	3. NT cells+50ng ZC2 Cy5	NT	ZC2 Cy5	NT	500ng/mL	49563	200	247.815	81.507	93.846	96.3957	2.28827	1.32114
20231003 JK6L	20231003	JK6L treated for 2 hrs	2. NT cells+100ng CTRL4 Cy5.fcs	2. NT cells+100ng CTRL4 Cy5	NT	CTRL4 Cy5	NT	1000ng/mL	21770	200	108.85	74.359	89.295
20231004 JK6L	20231003	JK6L treated for 2 hrs	2. NT cells+100ng CTRL4 Cy5.fcs	2. NT cells+100ng CTRL4 Cy5	NT	CTRL4 Cy5	NT	1000ng/mL	40946	200	204.73	75.028	86.4
20231006 JK6L	20231006 JK6L	JK6L treated for 2 hrs	2. NT cells+100ng CTRL4 Cy5.fcs	2. NT cells+100ng CTRL4 Cy5	NT	CTRL4 Cy5	NT	1000ng/mL	31884	200	159.42	62.52	75.9	83.865	7.04813	4.06924
20231003 JK6L	20231003	JK6L treated for 2 hrs	3. NT cells+100ng ZC2 Cy5.fcs	3. NT cells+100ng ZC2 Cy5	NT	ZC2 Cy5	NT	1000ng/mL	11844	200	59.22	82.176	99.047
20231004 JK6L	20231003	JK6L treated for 2 hrs	3. NT cells+100ng ZC2 Cy5.fcs	3. NT cells+100ng ZC2 Cy5	NT	ZC2 Cy5	NT	1000ng/mL	46003	200	230.015	85.923	97.835
20231006 JK6L	20231006 JK6L	JK6L treated for 2 hrs	3. NT cells+100ng ZC2 Cy5.fcs	3. NT cells+100ng ZC2 Cy5	NT	ZC2 Cy5	NT	1000ng/mL	51737	200	258.685	82.556	95.793	97.5583	1.64455	0.94948
20231003 JK6L	20231003	JK6L treated for 2 hrs	1. Trypsin cells.fcs	1. Trypsin cells	Trypsin	Cells only	NT	0ng/mL	21	200	0.105	0.096	0.106
20231004 JK6L	20231003	JK6L treated for 2 hrs	1. Trypsin cells.fcs	1. Trypsin cells	Trypsin	Cells only	NT	0ng/mL	48	200	0.24	0.119	0.132
20231006 JK6L	20231006 JK6L	JK6L treated for 2 hrs	3. Trypsin CTRL cells.fcs	3. Trypsin cells	Trypsin	Cells only	NT	0ng/mL	11	200	0.055	0.027	0.033	0.0903333	0.0513258	0.0296329
20231003 JK6L	20231003	JK6L treated for 2 hrs	2. Trypsin cells+12.5ng CTRL4 Cy5.fcs	2. Trypsin cells+12.5ng CTRL4 Cy5	Trypsin	CTRL4 Cy5	NT	125ng/mL	1822	200	9.11	9.111	10.236
20231004 JK6L	20231003	JK6L treated for 2 hrs	2. Trypsin cells+12.5ng CTRL4 Cy5.fcs	2. Trypsin cells+12.5ng CTRL4 Cy5	Trypsin	CTRL4 Cy5	NT	125ng/mL	1110	200	5.55	4.538	5.244
20231006 JK6L	20231006 JK6L	JK6L treated for 2 hrs	2. Trypsin cells+12.5ng CTRL4 Cy5.fcs	2. Trypsin cells+12.5ng CTRL4 Cy5	Trypsin	CTRL4 Cy5	NT	125ng/mL	1943	200	9.715	5.276	6.062	7.18067	2.67742	1.54581
20231003 JK6L	20231003	JK6L treated for 2 hrs	3. Trypsin cells+12.5ng ZC2 Cy5.fcs	3. Trypsin cells+12.5ng ZC2 Cy5	Trypsin	ZC2 Cy5	NT	125ng/mL	7243	200	36.215	32.557	37.567
20231004 JK6L	20231003	JK6L treated for 2 hrs	3. Trypsin cells+12.5ng ZC2 Cy5.fcs	3. Trypsin cells+12.5ng ZC2 Cy5	Trypsin	ZC2 Cy5	NT	125ng/mL	7556	200	37.78	30.563	35.275
20231006 JK6L	20231006 JK6L	JK6L treated for 2 hrs	3. Trypsin cells+12.5ng ZC2 Cy5.fcs	3. Trypsin cells+12.5ng ZC2 Cy5	Trypsin	ZC2 Cy5	NT	125ng/mL	7331	200	36.655	17.351	20.969	31.2703	8.99452	5.19299
20231003 JK6L	20231003	JK6L treated for 2 hrs	2. Trypsin cells+25ng CTRL4 Cy5.fcs	2. Trypsin cells+25ng CTRL4 Cy5	Trypsin	CTRL4 Cy5	NT	250ng/mL	1540	200	7.7	8.683	9.914
20231004 JK6L	20231003	JK6L treated for 2 hrs	2. Trypsin cells+25ng CTRL4 Cy5.fcs	2. Trypsin cells+25ng CTRL4 Cy5	Trypsin	CTRL4 Cy5	NT	250ng/mL	2734	200	13.67	7.212	8.12
20231006 JK6L	20231006 JK6L	JK6L treated for 2 hrs	2. Trypsin cells+25ng CTRL4 Cy5.fcs	2. Trypsin cells+25ng CTRL4 Cy5	Trypsin	CTRL4 Cy5	NT	250ng/mL	415	200	2.075	2.945	3.484	7.17267	3.31803	1.91566
20231003 JK6L	20231003	JK6L treated for 2 hrs	3. Trypsin cells+25ng ZC2 Cy5.fcs	3. Trypsin cells+25ng ZC2 Cy5	Trypsin	ZC2 Cy5	NT	250ng/mL	10670	200	53.35	44.764	50.814
20231004 JK6L	20231003	JK6L treated for 2 hrs	3. Trypsin cells+25ng ZC2 Cy5.fcs	3. Trypsin cells+25ng ZC2 Cy5	Trypsin	ZC2 Cy5	NT	250ng/mL	3296	200	16.48	35.266	47.921
20231006 JK6L	20231006 JK6L	JK6L treated for 2 hrs	3. Trypsin cells+25ng ZC2 Cy5.fcs	3. Trypsin cells+25ng ZC2 Cy5	Trypsin	ZC2 Cy5	NT	250ng/mL	16393	200	81.965	30.67	35.69	44.8083	8.0281	4.63502
20231003 JK6L	20231003	JK6L treated for 2 hrs	2. Trypsin cells+50ng CTRL4 Cy5.fcs	2. Trypsin cells+50ng CTRL4 Cy5	Trypsin	CTRL4 Cy5	NT	500ng/mL	3490	200	17.45	18.538	20.942
20231004 JK6L	20231003	JK6L treated for 2 hrs	2. Trypsin cells+50ng CTRL4 Cy5.fcs	2. Trypsin cells+50ng CTRL4 Cy5	Trypsin	CTRL4 Cy5	NT	500ng/mL	4716	200	23.58	13.926	15.637
20231006 JK6L	20231006 JK6L	JK6L treated for 2 hrs	2. Trypsin cells+50ng CTRL4 Cy5.fcs	2. Trypsin cells+50ng CTRL4 Cy5	Trypsin	CTRL4 Cy5	NT	500ng/mL	2425	200	12.125	6.838	7.84	14.8063	6.59038	3.80496
20231003 JK6L	20231003	JK6L treated for 2 hrs	3. Trypsin cells+50ng ZC2 Cy5.fcs	3. Trypsin cells+50ng ZC2 Cy5	Trypsin	ZC2 Cy5	NT	500ng/mL	14221	200	71.105	59.913	69.769
20231004 JK6L	20231003	JK6L treated for 2 hrs	3. Trypsin cells+50ng ZC2 Cy5.fcs	3. Trypsin cells+50ng ZC2 Cy5	Trypsin	ZC2 Cy5	NT	500ng/mL	803	200	4.015	20.749	62.104
20231006 JK6L	20231006 JK6L	JK6L treated for 2 hrs	3. Trypsin cells+50ng ZC2 Cy5.fcs	3. Trypsin cells+50ng ZC2 Cy5	Trypsin	ZC2 Cy5	NT	500ng/mL	18171	200	90.855	43.075	49.047	60.3067	10.4773	6.04905
20231003 JK6L	20231003	JK6L treated for 2 hrs	2. Trypsin cells+100ng CTRL4 Cy5.fcs	2. Trypsin cells+100ng CTRL4 Cy5	Trypsin	CTRL4 Cy5	NT	1000ng/mL	9143	200	45.715	36.131	41.716
20231004 JK6L	20231003	JK6L treated for 2 hrs	2. Trypsin cells+100ng CTRL4 Cy5.fcs	2. Trypsin cells+100ng CTRL4 Cy5	Trypsin	CTRL4 Cy5	NT	1000ng/mL	9282	200	46.41	24.26	27.036
20231006 JK6L	20231006 JK6L	JK6L treated for 2 hrs	2. Trypsin cells+100ng CTRL4 Cy5.fcs	2. Trypsin cells+100ng CTRL4 Cy5	Trypsin	CTRL4 Cy5	NT	1000ng/mL	4819	200	24.095	12.996	15.853	28.2017	12.9708	7.48872
20231003 JK6L	20231003	JK6L treated for 2 hrs	3. Trypsin cells+100ng ZC2 Cy5.fcs	3. Trypsin cells+100ng ZC2 Cy5	Trypsin	ZC2 Cy5	NT	1000ng/mL	10839	200	54.195	67.264	78.823
20231004 JK6L	20231003	JK6L treated for 2 hrs	3. Trypsin cells+100ng ZC2 Cy5.fcs	3. Trypsin cells+100ng ZC2 Cy5	Trypsin	ZC2 Cy5	NT	1000ng/mL	24170	200	120.85	67.223	74.244
20231006 JK6L	20231006 JK6L	JK6L treated for 2 hrs	3. Trypsin cells+100ng ZC2 Cy5.fcs	3. Trypsin cells+100ng ZC2 Cy5	Trypsin	ZC2 Cy5	NT	1000ng/mL	18831	200	94.155	52.671	60.455	71.174	9.56109	5.5201
