# Supplementary material for: A retrotransposon-derived DNA zip code internalizes myeloma cells through Clathrin-Rab5a-mediated endocytosis
Source: Front Oncol. 2024 Feb 23;14:1288724. doi: 10.3389/fonc.2024.1288724 (PMC10920344; doi:10.3389/fonc.2024.1288724)
Supplement: Supplementary file 12 [file DataSheet_1.zip › Raw data/Suppl. Fig 2A.xlsx]

## Sheet: Sheet4
	Control		Monensin Sodium 2 uM	Monensin Sodium 10 uM		Chlorpromazine Hydrochloride 1mg/ml	Chlorpromazine Hydrochloride 5mg/ml		Filipin III 0.1mg/ml	Filipin III 0.5mg/ml		Hydroxy-dynasore 15uM	Hydroxy-dynasore 75uM		Amiloride Hydrochloride hydrate 100uM	Amiloride Hydrochloride hydrate 500uM		Pitstop 2 5uM	Pitstop 2 10uM		MbCD 1mM	MbCD 5mM		Casin 16uM	Casin 80uM
	100		89	65		91	72		95	87		88	77		75	56		90	88		90	68		60	51
	100		86	62		86	69		92	85		82	81		70	60		85	84		85	75		55	45
	100		79	58		89	75		86	79		84	74		81	52		92	81		79	70		69	40
	100		84.6667	61.6667		88.6667	72		91	83.6667		84.6667	77.3333		75.3333	56		89	84.3333		84.6667	71		61.3333	45.3333
	0		5.1316	3.51188		2.51661	3		4.58258	4.16333		3.05505	3.51188		5.50757	4		3.60555	3.51188		5.50757	3.60555		7.0946	5.50757
