# Supplementary material for: A retrotransposon-derived DNA zip code internalizes myeloma cells through Clathrin-Rab5a-mediated endocytosis
Source: Front Oncol. 2024 Feb 23;14:1288724. doi: 10.3389/fonc.2024.1288724 (PMC10920344; doi:10.3389/fonc.2024.1288724)
Supplement: Supplementary file 12 [file DataSheet_1.zip › Raw data/Suppl. Fig 2B.xlsx]

## Sheet: Sheet1
	6160.16	4432.61	5339.92	6433.63	5677.4	5689.17	5811.9	4343.52	5913.44	4785.55
	5400.91	5165.49	4570.27	5578.95	4455.52	5471.55	6012.15	5071.96	5176.06	4762.65
	4718.88	4283.35	5140.58	5607.99	5193.28	4445.33	4881.73	5111.84	5540.27	5218.38
	5426.65	4627.15	5016.93	5873.52	5108.73	5202.02	5568.6	4842.44	5543.26	4922.19
	720.989	472.153	399.445	485.287	615.314	664.279	603.208	432.534	368.701	256.765
											Control	Monensin Sodium	Chlorpromazine hydrochloride	Filipin	Hydroxy-dynasore	Amiloride hydrochloride hydrate	pitstop	MbCD	Casin	DMSO
	6160.16	4432.61	5339.92	6433.63	5677.4	5689.17	5811.9	4343.52	5913.44	4785.55	100	71.956	86.6847	104.439	92.1632	92.3541	94.3466	70.5099	95.9949	77.6854
	5400.91	5165.49	4570.27	5578.95	4455.52	5471.55	6012.15	5071.96	5176.06	4762.65	100	95.6411	84.6205	103.296	82.4957	101.308	111.317	93.9093	95.8368	88.1823
	4718.88	4283.35	5140.58	5607.99	5193.28	4445.33	4881.73	5111.84	5540.27	5218.38	100	90.7706	108.937	118.842	110.053	94.2033	103.451	108.327	117.407	110.585
											100	86.1226	93.4139	108.859	94.9041	95.9551	103.038	90.9155	103.079	92.151
											0	12.508	13.4826	8.66393	13.9818	4.72701	8.49293	19.0857	12.408	16.8052
